# Supplementary material for: The role of BMI1 in assessing endometrial receptivity and its clinical implications
Source: Front Med (Lausanne). 2026 Apr 8;13:1774247. doi: 10.3389/fmed.2026.1774247 (PMC13099878; doi:10.3389/fmed.2026.1774247)
Supplement: Supplementary Table 1 — Primer sequences for target genes. [file Table_1.xlsx]

## Sheet: Sheet1
Name of the primer	Sequece(5'to3')
h-BMI1-F	CGTGTATTGTTCGTTACCTGGA
h-BMI1-R	TTCAGTAGTGGTCTGGTCTTGT
h-Nanog-F	TTTGTGGGCCTGAAGAAAACT
h-Nanog-R	AGGGCTGTCCTGAATAAGCAG
h-Gata6-F	CTCAGTTCCTACGCTTCGCAT
h-Gata6-R	GTCGAGGTCAGTGAACAGCA
h-PR-F	TTATGGTGTCCTTACCTGTGGG
h-PR-R	GCGGATTTTATCAACGATGCAG
h-E6AP-F	CTCAGCTTACCTTGAGAACTCG
h-E6AP-R	TTCTAGCGCCTTTCTTGTTCAT
