# Supplementary material for: The role of BMI1 in assessing endometrial receptivity and its clinical implications
Source: Front Med (Lausanne). 2026 Apr 8;13:1774247. doi: 10.3389/fmed.2026.1774247 (PMC13099878; doi:10.3389/fmed.2026.1774247)
Supplement: Supplementary Table 2 — Live birth outcomes stratified by conception methods in BMI1-positive and BMI1-negative groups. [file Table_2.xlsx]

## Sheet: Sheet1
Supplementary Table 2 Live Birth Outcomes Stratified by Conception Methods in BMI1-Positive and BMI1-Negative Groups.
Conception Method	BMI1-Positive Group (n=27)	BMI1-Negative Group (n=10)
Total Live Births	27	10
Ovulation Induction + Intrauterine Insemination	1	0
Ovulation Induction Only	2	0
Intrauterine Insemination Only	1	3
In Vitro Fertilization	12	4
Natural Conception	11	3
